# Supplementary material for: Prediction of protein-protein interactions between viruses and human by an SVM model
Source: BMC Bioinformatics. 2012 May 8;13(Suppl 7):S5. doi: 10.1186/1471-2105-13-S7-S5 (PMC3348049; doi:10.1186/1471-2105-13-S7-S5)
Supplement: Additional file 1 — Three data sets used for predicting human proteins interacting with HCV proteins. Three training and test sets of human proteins (HPRD IDs) that were used for the results of Table 3. [file 1471-2105-13-S7-S5-S1.xlsx]

## Sheet: 1-1
HCV Protein	H_HCV for training (HPRD ID)	non H_HCV for training (HPRD ID)	H_HCV for testing (HPRD ID)	non H_HCV for testing (HPRD ID)
core	00733, 05500, 02834, 08451, 16351, 00023, 00609, 05409, 08451, 08881, 08881, 05274, 10601, 00881, 10537, 08855, 08881, 00023, 02202, 00881, 08881, 05875, 10537, 05675, 05500, 05409, 11043, 10550, 00713, 01007, 00023, 01246, 03909, 01015, 08881, 03787, 01093, 00129, 03787, 05651, 00318, 02534, 03168, 00744, 16351, 00298, 05274, 00609, 01246, 03909, 01246, 02154, 10601, 00609, 02834, 03168, 02452, …	00214, 16919, 10441, 06934, 03771, 00153, 00775, 03321, 14807, 04825, 03886, 00775, 13864, 08633, 11277, 12422, 16462, 08832, 05289, 08652, 13058, 02065, 01121, 07579, 02823, 11398, 11063, 17105, 09018, 02556, 15575, 00537, 01155, 06225, 04725, 06233, 17392, 14391, 06470, 06979, 08853, 18523, 00144, 18297, 03613, 00902, 13492, 10034, 00632, 04278, 00195, 05449, 17424, 09793, 13991, 12706, 13242, …	08881, 00129, 01093, 02154, 02452, 00609, 00609, 00609, 00630, 10537, 00881, 00877, 02834, 00868, 05274, 02202, 11973, 10601, 01246, 03787, 00023, 00023, 00023, 00023, 00023, 02777, 02777, 00026, 02511, 01859, 11803, 06884, 06884	01323, 07616, 13287, 11259, 14258, 03166, 11098, 12447, 18970, 18344, 04409, 10172, 06386, 17429, 01551, 12698, 04859, 04601, 02729, 10367, 06345, 01466, 14857, 04668, 05598, 07936, 01720, 17609, 06067, 11008, 17892, 12955, 10969
E1	12060, 12060, 12060, 01028, 12060, 00682, 12060, 12060, 00169, 00252, 05241, 05241	18765, 18305, 03849, 01006, 15742, 11960, 17721, 15714, 07115, 08893, 13455, 04188	00252, 01302, 11043, 02153	14952, 12946, 09807, 17448, 12526, 15280, 06908, 12958
E2	00628, 01468, 05241, 04942, 00628, 00744, 12060, 00744, 00744, 00628, 12060, 00628, 08924, 12060, 05241, 12060, 12060, 00252, 00252, 12060, 08924	01681, 00350, 08132, 16844, 06526, 04227, 05730, 17981, 05418, 09814, 06700, 15691, 17354, 02303, 03884, 12429, 00172, 14010, 07544, 05295, 17707	00169, 00868, 00628, 01028, 00744, 04171, 00803, 01811	14952, 12946, 09807, 17448, 12526, 15280, 06908, 12958
F	06693, 00287, 06693, 06693, 00287, 00287, 00106	13864, 13839, 11496, 14026, 03863, 02910, 12264	01910, 01910, 18320	14732, 01363, 17118
NS2	11043, 00744, 00868, 00744, 00868, 01957, 01957, 01957	03680, 09651, 06749, 08422, 05470, 03482, 00698, 05757	11043, 15996, 15996	00702, 08290, 13795
NS3	03981, 00626, 00626, 03382, 00026, 16778, 07634, 04955, 09144, 09762, 01827, 10651, 10855, 00020, 03952, 02202, 13370, 03382, 08648, 07209, 15996, 04281, 01514, 03653, 15957, 01164, 03952, 06788, 05274, 12523, 04776, 05221, 12147, 10890, 12147, 11891, 05204, 04257, 06277, 00026, 03981, 01164, 10456, 10215, 07747, 04776, 17962, 01158, 03382, 10855, 05274, 05799, 14187, 12233, 00626, 06373, 02202, …	06339, 16258, 12780, 05252, 19199, 01864, 04943, 14558, 06944, 05261, 14162, 00273, 10382, 09039, 05863, 15259, 14958, 14115, 03852, 12206, 01904, 05952, 00653, 03561, 02885, 12025, 08860, 15760, 05246, 08122, 07629, 07790, 02678, 15356, 07254, 07251, 10254, 04994, 02592, 09756, 06180, 03110, 17824, 09246, 13025, 07188, 03690, 00914, 06305, 06404, 08981, 05577, 14829, 01962, 12332, 06912, 17392, …	15325, 00019, 07209, 00524, 10665, 08648, 06846, 09676, 07844, 14569, 08816, 03997, 10855, 16743, 00278, 00514, 10578, 16833, 03393, 03331, 05221, 06181, 06181, 11165, 00629, 00630, 00618, 17887, 00626, 06373, 13662, 04257, 17156, 00946, 01302, 10388, 03020, 09930, 11160, 05274, 03952, 03952, 01158, 01164, 01164, 01164, 06757, 09532, 06277, 01205, 01827, 10482, 13741, 03382, 03382, 04257, 04955, …	08454, 14802, 17385, 16329, 18494, 09115, 01789, 07176, 06418, 13445, 03224, 05210, 03322, 00984, 18630, 19247, 04572, 10442, 07254, 05086, 03627, 01409, 04115, 15637, 14747, 12336, 06723, 13780, 00408, 00666, 17879, 01225, 04128, 14593, 10494, 09325, 00540, 16202, 18128, 04225, 08501, 01897, 00956, 06212, 02959, 18983, 10882, 10866, 05156, 14379, 16279, 15794, 16001, 09860, 18546, 11859, 01152, …
NS4A	00744, 00744, 00744, 05641, 00868	11739, 17815, 16139, 13904, 07579	00868, 05440	17390, 01139
NS4B	02992	15431
NS5A	07826, 05736, 03150, 03150, 00777, 00135, 08322, 01158, 08322, 01261, 01079, 07826, 11535, 01514, 12473, 05556, 03081, 00150, 00655, 14684, 01158, 00150, 01158, 00150, 12473, 02066, 16045, 03331, 09758, 00655, 05236, 09440, 05556, 00777, 01301, 03868, 01265, 01265, 01158, 14684, 08879, 09440, 11878, 09331, 01158, 09877, 14727, 08879, 00992, 07826, 12996, 07826, 04819, 03150, 01158, 00992, 06002, …	05403, 00247, 12541, 18919, 15490, 01376, 05973, 09982, 04407, 11552, 08188, 01440, 05886, 14253, 08350, 02050, 18388, 09627, 09499, 01443, 08990, 12440, 03524, 10503, 03519, 03723, 00582, 17440, 06599, 04480, 08396, 17021, 06108, 06346, 10645, 08288, 17125, 18743, 06129, 11606, 10813, 07046, 10432, 05798, 02364, 11177, 01492, 10901, 06385, 15545, 04742, 09476, 13767, 12366, 08245, 01995, 12385, …	00155, 01261, 04819, 04819, 02498, 02498, 02498, 03150, 03150, 05236, 05236, 08769, 00302, 04533, 16261, 07826, 07520, 00496, 09758, 01468, 05736, 00615, 00655, 00655, 06002, 06002, 00992, 01158, 01248, 02066, 08879, 08879, 05556, 12297, 12473, 11535, 18103, 11803, 11028, 06904, 09299, 09142, 15886	05619, 02705, 11656, 13850, 00383, 18418, 11238, 03161, 09491, 13709, 18905, 07699, 01363, 00045, 17019, 11486, 07023, 06593, 10948, 12283, 08539, 03443, 15749, 11578, 02725, 13178, 18651, 12068, 15246, 00383, 02558, 13624, 02497, 02134, 03162, 07866, 04295, 07957, 13066, 05303, 01427, 00745, 17123
NS5B	09299, 05429, 09877, 14727, 01529, 03972, 01615, 09877, 01514, 01615, 17804, 14727, 05429, 17804, 09877, 14727, 05736, 00020, 05429, 14527, 00744, 09877, 05429, 14727, 14527, 09877	00055, 17150, 04255, 16031, 16952, 11521, 15584, 11580, 01683, 05693, 17793, 17109, 00231, 02849, 03697, 10226, 12365, 09196, 14019, 08372, 16541, 01839, 14803, 13456, 13222, 08049	02811, 14527, 14727, 01245, 17804, 17804, 00458, 11043, 08417, 09300	15931, 13852, 02661, 00685, 03907, 02529, 07746, 04348, 06611, 05741
p7	06876, 01036, 01036, 01036, 01036, 00630, 09456, 09456, 00630, 09456, 00630, 00630	14392, 06175, 10134, 15074, 01840, 10573, 04310, 09757, 04665, 03756, 16239, 12416	09456, 10257, 05440, 05440, 05670	18546, 02284, 05878, 14304, 05743

## Sheet: 1-2
HCV Protein	H_HCV for training (HPRD ID)	non H_HCV for training (HPRD ID)	H_HCV for testing (HPRD ID)	non H_HCV for testing (HPRD ID)
core	00733, 05500, 02834, 08451, 16351, 00023, 00609, 05409, 08451, 08881, 08881, 05274, 10601, 00881, 10537, 08855, 08881, 00023, 02202, 00881, 08881, 05875, 10537, 05675, 05500, 05409, 11043, 10550, 00713, 01007, 00023, 01246, 03909, 01015, 08881, 03787, 01093, 00129, 03787, 05651, 00318, 02534, 03168, 00744, 16351, 00298, 05274, 00609, 01246, 03909, 01246, 02154, 10601, 00609, 02834, 03168, 02452, …	00214, 16919, 10441, 06934, 03771, 00153, 00775, 03321, 14807, 04825, 03886, 00775, 13864, 08633, 11277, 12422, 16462, 08832, 05289, 08652, 13058, 02065, 01121, 07579, 02823, 11398, 11063, 17105, 09018, 02556, 15575, 00537, 01155, 06225, 04725, 06233, 17392, 14391, 06470, 06979, 08853, 18523, 00144, 18297, 03613, 00902, 13492, 10034, 00632, 04278, 00195, 05449, 17424, 09793, 13991, 12706, 13242, …	08881, 00129, 01093, 02154, 02452, 00609, 00609, 00609, 00630, 10537, 00881, 00877, 02834, 00868, 05274, 02202, 11973, 10601, 01246, 03787, 00023, 00023, 00023, 00023, 00023, 02777, 02777, 00026, 02511, 01859, 11803, 06884, 06884	01323, 07616, 13287, 11259, 14258, 03166, 11098, 12447, 18970, 18344, 04409, 10172, 06386, 17429, 01551, 12698, 04859, 04601, 02729, 10367, 06345, 01466, 14857, 04668, 05598, 07936, 01720, 17609, 06067, 11008, 17892, 12955, 10969
E1	12060, 12060, 12060, 01028, 12060, 00682, 12060, 12060, 00169, 00252, 05241, 05241	18765, 18305, 03849, 01006, 15742, 11960, 17721, 15714, 07115, 08893, 13455, 04188	00252, 01302, 11043, 02153	16314, 05681, 02425, 09461
E2	00628, 01468, 05241, 04942, 00628, 00744, 12060, 00744, 00744, 00628, 12060, 00628, 08924, 12060, 05241, 12060, 12060, 00252, 00252, 12060, 08924	01681, 00350, 08132, 16844, 06526, 04227, 05730, 17981, 05418, 09814, 06700, 15691, 17354, 02303, 03884, 12429, 00172, 14010, 07544, 05295, 17707	00169, 00868, 00628, 01028, 00744, 04171, 00803, 01811	14952, 12946, 09807, 17448, 12526, 15280, 06908, 12958
F	06693, 00287, 06693, 06693, 00287, 00287, 00106	13864, 13839, 11496, 14026, 03863, 02910, 12264	01910, 01910, 18320	14732, 01363, 17118
NS2	11043, 00744, 00868, 00744, 00868, 01957, 01957, 01957	03680, 09651, 06749, 08422, 05470, 03482, 00698, 05757	11043, 15996, 15996	00702, 08290, 13795
NS3	03981, 00626, 00626, 03382, 00026, 16778, 07634, 04955, 09144, 09762, 01827, 10651, 10855, 00020, 03952, 02202, 13370, 03382, 08648, 07209, 15996, 04281, 01514, 03653, 15957, 01164, 03952, 06788, 05274, 12523, 04776, 05221, 12147, 10890, 12147, 11891, 05204, 04257, 06277, 00026, 03981, 01164, 10456, 10215, 07747, 04776, 17962, 01158, 03382, 10855, 05274, 05799, 14187, 12233, 00626, 06373, 02202, …	06339, 16258, 12780, 05252, 19199, 01864, 04943, 14558, 06944, 05261, 14162, 00273, 10382, 09039, 05863, 15259, 14958, 14115, 03852, 12206, 01904, 05952, 00653, 03561, 02885, 12025, 08860, 15760, 05246, 08122, 07629, 07790, 02678, 15356, 07254, 07251, 10254, 04994, 02592, 09756, 06180, 03110, 17824, 09246, 13025, 07188, 03690, 00914, 06305, 06404, 08981, 05577, 14829, 01962, 12332, 06912, 17392, …	15325, 00019, 07209, 00524, 10665, 08648, 06846, 09676, 07844, 14569, 08816, 03997, 10855, 16743, 00278, 00514, 10578, 16833, 03393, 03331, 05221, 06181, 06181, 11165, 00629, 00630, 00618, 17887, 00626, 06373, 13662, 04257, 17156, 00946, 01302, 10388, 03020, 09930, 11160, 05274, 03952, 03952, 01158, 01164, 01164, 01164, 06757, 09532, 06277, 01205, 01827, 10482, 13741, 03382, 03382, 04257, 04955, …	08454, 14802, 17385, 16329, 18494, 09115, 01789, 07176, 06418, 13445, 03224, 05210, 03322, 00984, 18630, 19247, 04572, 10442, 07254, 05086, 03627, 01409, 04115, 15637, 14747, 12336, 06723, 13780, 00408, 00666, 17879, 01225, 04128, 14593, 10494, 09325, 00540, 16202, 18128, 04225, 08501, 01897, 00956, 06212, 02959, 18983, 10882, 10866, 05156, 14379, 16279, 15794, 16001, 09860, 18546, 11859, 01152, …
NS4A	00744, 00744, 00744, 05641, 00868	11739, 17815, 16139, 13904, 07579	00868, 05440	17390, 01139
NS4B	02992	15431
NS5A	07826, 05736, 03150, 03150, 00777, 00135, 08322, 01158, 08322, 01261, 01079, 07826, 11535, 01514, 12473, 05556, 03081, 00150, 00655, 14684, 01158, 00150, 01158, 00150, 12473, 02066, 16045, 03331, 09758, 00655, 05236, 09440, 05556, 00777, 01301, 03868, 01265, 01265, 01158, 14684, 08879, 09440, 11878, 09331, 01158, 09877, 14727, 08879, 00992, 07826, 12996, 07826, 04819, 03150, 01158, 00992, 06002, …	05403, 00247, 12541, 18919, 15490, 01376, 05973, 09982, 04407, 11552, 08188, 01440, 05886, 14253, 08350, 02050, 18388, 09627, 09499, 01443, 08990, 12440, 03524, 10503, 03519, 03723, 00582, 17440, 06599, 04480, 08396, 17021, 06108, 06346, 10645, 08288, 17125, 18743, 06129, 11606, 10813, 07046, 10432, 05798, 02364, 11177, 01492, 10901, 06385, 15545, 04742, 09476, 13767, 12366, 08245, 01995, 12385, …	00155, 01261, 04819, 04819, 02498, 02498, 02498, 03150, 03150, 05236, 05236, 08769, 00302, 04533, 16261, 07826, 07520, 00496, 09758, 01468, 05736, 00615, 00655, 00655, 06002, 06002, 00992, 01158, 01248, 02066, 08879, 08879, 05556, 12297, 12473, 11535, 18103, 11803, 11028, 06904, 09299, 09142, 15886	05619, 02705, 11656, 13850, 00383, 18418, 11238, 03161, 09491, 13709, 18905, 07699, 01363, 00045, 17019, 11486, 07023, 06593, 10948, 12283, 08539, 03443, 15749, 11578, 02725, 13178, 18651, 12068, 15246, 00383, 02558, 13624, 02497, 02134, 03162, 07866, 04295, 07957, 13066, 05303, 01427, 00745, 17123
NS5B	09299, 05429, 09877, 14727, 01529, 03972, 01615, 09877, 01514, 01615, 17804, 14727, 05429, 17804, 09877, 14727, 05736, 00020, 05429, 14527, 00744, 09877, 05429, 14727, 14527, 09877	00055, 17150, 04255, 16031, 16952, 11521, 15584, 11580, 01683, 05693, 17793, 17109, 00231, 02849, 03697, 10226, 12365, 09196, 14019, 08372, 16541, 01839, 14803, 13456, 13222, 08049	02811, 14527, 14727, 01245, 17804, 17804, 00458, 11043, 08417, 09300	15931, 13852, 02661, 00685, 03907, 02529, 07746, 04348, 06611, 05741
p7	06876, 01036, 01036, 01036, 01036, 00630, 09456, 09456, 00630, 09456, 00630, 00630	14392, 06175, 10134, 15074, 01840, 10573, 04310, 09757, 04665, 03756, 16239, 12416	09456, 10257, 05440, 05440, 05670	18546, 02284, 05878, 14304, 05743

## Sheet: 1-3
HCV Protein	H_HCV for training (HPRD ID)	non H_HCV for training (HPRD ID)	H_HCV for testing (HPRD ID)	non H_HCV for testing (HPRD ID)
core	00733, 05500, 02834, 08451, 16351, 00023, 00609, 05409, 08451, 08881, 08881, 05274, 10601, 00881, 10537, 08855, 08881, 00023, 02202, 00881, 08881, 05875, 10537, 05675, 05500, 05409, 11043, 10550, 00713, 01007, 00023, 01246, 03909, 01015, 08881, 03787, 01093, 00129, 03787, 05651, 00318, 02534, 03168, 00744, 16351, 00298, 05274, 00609, 01246, 03909, 01246, 02154, 10601, 00609, 02834, 03168, 02452, …	00096, 00096, 00144, 00153, 00153, 00195, 00195, 00214, 00537, 00537, 00632, 00751, 00775, 00775, 00902, 01121, 01155, 02065, 02065, 02353, 02556, 02749, 02823, 03321, 03496, 03613, 03771, 03886, 04011, 04278, 04399, 04477, 04725, 04825, 05233, 05289, 05449, 05817, 06129, 06225, 06233, 06470, 06934, 06979, 07548, 07579, 08633, 08652, 08832, 08853, 09000, 09018, 09196, 09333, 09793, 10034, 10221, …	08881, 00129, 01093, 02154, 02452, 00609, 00609, 00609, 00630, 10537, 00881, 00877, 02834, 00868, 05274, 02202, 11973, 10601, 01246, 03787, 00023, 00023, 00023, 00023, 00023, 02777, 02777, 00026, 02511, 01859, 11803, 06884, 06884	01323, 01466, 01551, 01720, 02729, 03166, 04409, 04601, 04668, 04859, 05598, 06067, 06345, 06386, 07616, 07936, 10172, 10367, 10969, 11008, 11098, 11259, 12447, 12698, 12955, 13287, 14258, 14857, 17429, 17609, 17892, 18344, 18970
E1	12060, 12060, 12060, 01028, 12060, 00682, 12060, 12060, 00169, 00252, 05241, 05241	16919, 17105, 17382, 17392, 17424, 18297, 18523, 01006, 03849, 04188, 04188, 07115	00252, 01302, 11043, 02153	02425, 05681, 09461, 16314
E2	00628, 01468, 05241, 04942, 00628, 00744, 12060, 00744, 00744, 00628, 12060, 00628, 08924, 12060, 05241, 12060, 12060, 00252, 00252, 12060, 08924	08893, 11960, 13455, 15714, 15742, 17721, 18305, 18765, 18765, 00172, 00350, 00350, 01681, 01681, 02303, 03884, 04227, 05295, 05418, 05730, 06526	00169, 00868, 00628, 01028, 00744, 04171, 00803, 01811	06908, 09807, 12526, 12946, 12958, 14952, 15280, 17448
F	06693, 00287, 06693, 06693, 00287, 00287, 00106	06700, 07544, 08132, 09814, 12429, 14010, 15691	01910, 01910, 18320	01363, 14732, 17118
NS2	11043, 00744, 00868, 00744, 00868, 01957, 01957, 01957	16844, 17354, 17707, 17981, 02910, 03863, 11496, 12264	11043, 15996, 15996	00702, 08290, 13795
NS3	03981, 00626, 00626, 03382, 00026, 16778, 07634, 04955, 09144, 09762, 01827, 10651, 10855, 00020, 03952, 02202, 13370, 03382, 08648, 07209, 15996, 04281, 01514, 03653, 15957, 01164, 03952, 06788, 05274, 12523, 04776, 05221, 12147, 10890, 12147, 11891, 05204, 04257, 06277, 00026, 03981, 01164, 10456, 10215, 07747, 04776, 17962, 01158, 03382, 10855, 05274, 05799, 14187, 12233, 00626, 06373, 02202, …	13839, 13864, 14026, 00698, 00698, 03482, 03680, 05470, 05757, 06749, 06749, 08422, 09651, 00214, 00273, 00653, 00653, 00751, 00884, 00914, 01006, 01038, 01038, 01101, 01101, 01136, 01163, 01500, 01636, 01636, 01668, 01723, 01723, 01864, 01904, 01904, 01962, 02330, 02353, 02556, 02592, 02592, 02678, 02678, 02885, 02885, 02993, 03110, 03482, 03561, 03561, 03690, 03759, 03771, 03846, 03849, 03852, …	15325, 00019, 07209, 00524, 10665, 08648, 06846, 09676, 07844, 14569, 08816, 03997, 10855, 16743, 00278, 00514, 10578, 16833, 03393, 03331, 05221, 06181, 06181, 11165, 00629, 00630, 00618, 17887, 00626, 06373, 13662, 04257, 17156, 00946, 01302, 10388, 03020, 09930, 11160, 05274, 03952, 03952, 01158, 01164, 01164, 01164, 06757, 09532, 06277, 01205, 01827, 10482, 13741, 03382, 03382, 04257, 04955, …	00018, 00144, 00408, 00540, 00666, 00956, 00984, 01152, 01225, 01409, 01789, 01897, 02287, 02794, 02936, 02959, 03224, 03322, 03627, 04047, 04115, 04128, 04225, 04572, 04823, 05086, 05156, 05202, 05210, 05717, 05911, 06212, 06418, 06423, 06566, 06723, 06922, 07176, 07254, 08454, 08501, 08909, 09068, 09115, 09325, 09356, 09860, 10163, 10442, 10494, 10866, 10882, 10922, 11021, 11859, 12336, 12929, …
NS4A	00744, 00744, 00744, 05641, 00868	19199, 01121, 02823, 07579, 11398	00868, 05440	01139, 17390
NS4B	02992	15431
NS5A	07826, 05736, 03150, 03150, 00777, 00135, 08322, 01158, 08322, 01261, 01079, 07826, 11535, 01514, 12473, 05556, 03081, 00150, 00655, 14684, 01158, 00150, 01158, 00150, 12473, 02066, 16045, 03331, 09758, 00655, 05236, 09440, 05556, 00777, 01301, 03868, 01265, 01265, 01158, 14684, 08879, 09440, 11878, 09331, 01158, 09877, 14727, 08879, 00992, 07826, 12996, 07826, 04819, 03150, 01158, 00992, 06002, …	00064, 00085, 00247, 00582, 00888, 01271, 01376, 01440, 01443, 01492, 01995, 02050, 02291, 02364, 02617, 03175, 03519, 03524, 03723, 03921, 03995, 04185, 04187, 04251, 04255, 04393, 04407, 04472, 04480, 04626, 04742, 04833, 05178, 05403, 05798, 05886, 05973, 06108, 06129, 06346, 06351, 06385, 06571, 06599, 06782, 07046, 07154, 07363, 07385, 07483, 07511, 08188, 08245, 08288, 08350, 08351, 08396, …	00155, 01261, 04819, 04819, 02498, 02498, 02498, 03150, 03150, 05236, 05236, 08769, 00302, 04533, 16261, 07826, 07520, 00496, 09758, 01468, 05736, 00615, 00655, 00655, 06002, 06002, 00992, 01158, 01248, 02066, 08879, 08879, 05556, 12297, 12473, 11535, 18103, 11803, 11028, 06904, 09299, 09142, 15886	00383, 00383, 00745, 01363, 01427, 02134, 02497, 02558, 02705, 02725, 03161, 03162, 03443, 04295, 05303, 05619, 06593, 07023, 07699, 07866, 07957, 08539, 09491, 10948, 11238, 11486, 11578, 11656, 12068, 12283, 13066, 13178, 13624, 13709, 13850, 15246, 15749, 17019, 17123, 18418, 18651, 18905, 00045
NS5B	09299, 05429, 09877, 14727, 01529, 03972, 01615, 09877, 01514, 01615, 17804, 14727, 05429, 17804, 09877, 14727, 05736, 00020, 05429, 14527, 00744, 09877, 05429, 14727, 14527, 09877	18919, 00231, 01683, 01839, 02849, 03697, 05693, 08049, 08372, 09196, 10226, 11521, 11580, 12365, 13222, 13456, 14019, 14803, 15584, 16031, 16541, 16952, 17109, 17150, 17793, 00055	02811, 14527, 14727, 01245, 17804, 17804, 00458, 11043, 08417, 09300	00685, 02529, 02661, 03907, 04348, 05741, 06611, 07746, 13852, 15931
p7	06876, 01036, 01036, 01036, 01036, 00630, 09456, 09456, 00630, 09456, 00630, 00630	01840, 03756, 04310, 04665, 06175, 09757, 10134, 10573, 12416, 14392, 15074, 16239	09456, 10257, 05440, 05440, 05670	02284, 05743, 05878, 14304, 18546
