# Supplementary material for: Prediction of protein-protein interactions between viruses and human by an SVM model
Source: BMC Bioinformatics. 2012 May 8;13(Suppl 7):S5. doi: 10.1186/1471-2105-13-S7-S5 (PMC3348049; doi:10.1186/1471-2105-13-S7-S5)
Supplement: Additional file 2 — Three data sets used for predicting human proteins interacting with HPV proteins. Three training and test sets of human proteins (HPRD IDs) that were used for the results of Table 5. [file 1471-2105-13-S7-S5-S2.xlsx]

## Sheet: 2-1
HPV Protein	H_HPV for training (HPRD ID)	non H_HPV for training (HPRD ID)	H_HPV for testing (HPRD ID)	non H_HPV for testing (HPRD ID)
E1	09045, 05145, 09045, 09045, 09045, 16021, 04078	10915, 12282, 00957, 06146, 01051, 01039, 00473	00454, 15992	03656, 13912
E2	01965, 00387, 02887, 01965, 00744, 00744, 00744, 02887, 09678, 07364, 07364, 07364, 07364, 00296, 02223, 02223, 01859, 01859, 01859, 01859, 01859, 01859, 04319, 04319, 04319, 05618, 00624, 09448, 09448	09747, 03608, 07170, 01925, 14792, 00129, 00883, 11481, 09306, 00667, 02515, 07752, 04605, 08022, 07008, 00587, 05948, 01142, 10001, 05108, 16524, 04488, 15360, 05404, 09256, 17075, 16146, 02619, 02111	10574, 04671, 04078, 07364, 01859, 05618, 00624	13860, 11438, 05272, 05041, 16011, 05745, 05496
E4	15992, 00454	11816, 02313
E5	08830, 00579, 00579, 00579, 00579, 08386, 04692, 04692, 15366, 11072	04658, 05706, 14481, 09112, 06374, 15116, 06007, 02637, 19299, 16797	00834, 11874, 11072	14874, 18520, 12819
E6	04703, 00178, 00178, 00310, 00310, 00298, 04972, 11878, 09076, 00996, 04769, 08888, 04020, 04020, 04020, 01272, 01272, 01272, 01272, 01272, 02602, 02602, 02602, 06767, 00312, 00312, 08606, 06184, 11559, 05328, 04530, 04252, 01754, 01754, 01754, 01754, 01859, 03587, 03375, 03375, 05293, 11072, 11072, 02482, 03007, 03007, 04020, 04020, 01859, 01859, 01859, 01859, 01859, 01859, 01302, 03883, 16096, …	09545, 06386, 15021, 09045, 06093, 12289, 05687, 03419, 11593, 13051, 04931, 09123, 14190, 02712, 04756, 06899, 01645, 10804, 17022, 02661, 17198, 09140, 16464, 17368, 16558, 01880, 08906, 18317, 00540, 04033, 19608, 17497, 10303, 07250, 05851, 17007, 00243, 15336, 02741, 03792, 09372, 18422, 08710, 18050, 16010, 14261, 10306, 11169, 03896, 18930, 12897, 13933, 04449, 15704, 19232, 00358, 09036, …	00298, 04663, 01272, 03431, 02602, 04252, 04252, 18160, 03375, 05293, 04020, 01859, 07867, 04199, 00503, 00503	16601, 01011, 16294, 04023, 04105, 06701, 03786, 14577, 11508, 14129, 09721, 11962, 11927, 09324, 03174, 02988
E7	02542, 01806, 00178, 00178, 02542, 02542, 04251, 04251, 04251, 04251, 04251, 00579, 00579, 00579, 01281, 01968, 01968, 04026, 04026, 04026, 04026, 00614, 09076, 00996, 01017, 01007, 01014, 02837, 03247, 01238, 01131, 01236, 10409, 01883, 03919, 01574, 00471, 04530, 02850, 01754, 01754, 01754, 01754, 01853, 04762, 11072, 09018, 09018, 09018, 09018, 09018, 04708, 04708, 01302, 16096, 01824, 00312, …	02834, 06977, 13126, 06463, 18070, 05962, 15471, 06690, 06603, 04844, 07644, 12252, 11537, 18290, 00357, 17931, 01047, 01848, 09707, 16667, 13266, 01032, 09534, 04193, 11892, 13671, 07532, 05436, 06777, 02164, 03142, 17539, 00649, 02389, 14765, 01411, 03811, 08376, 15658, 03823, 15021, 15931, 10658, 07334, 05403, 10618, 03348, 00562, 00001, 10308, 15654, 09356, 12886, 05138, 12026, 01783, 16498, …	07982, 09650, 04251, 00579, 04078, 01281, 04026, 00528, 01131, 01236, 00472, 05328, 04762, 10184, 11072, 16096	18533, 07651, 05321, 16961, 00233, 08498, 13348, 18577, 15986, 11856, 00171, 14713, 00558, 02347, 14827, 02347
E8	14684, 14684, 13049, 04692, 15366, 01859	17525, 09041, 19576, 04372, 01720, 09379	04692	01848
L1	09091, 09091, 09091, 09091, 04959, 02818, 00303, 01272, 01272, 01272, 01272, 01272, 00026, 00026, 00026, 15648	11480, 08901, 02741, 18094, 13012, 10695, 04785, 05455, 01348, 16718, 08396, 01889, 17888, 01093, 09763, 06880	09091, 08349, 01272, 05118	15959, 09372, 04363, 18627
L2	09448, 01243, 02818, 01243, 01243, 01243, 01243, 03597	05436, 15518, 05092, 12073, 03618, 13680, 08565, 12452	15987, 02249, 09448	01069, 07377, 15595

## Sheet: 2-2
HPV Protein	H_HPV for training (HPRD ID)	non H_HPV for training (HPRD ID)	H_HPV for testing(HPRD ID)	non H_HPV for testing (HPRD ID)
E1	09045, 04078, 09045, 09045, 09045, 00454, 15992	06387, 03802, 18412, 05064, 09455, 16637, 17575	16021, 05145	01787, 11353
E2	01965, 00387, 00624, 01965, 00744, 00744, 00744, 02887, 09678, 07364, 07364, 07364, 07364, 00296, 02223, 02223, 01859, 01859, 01859, 01859, 01859, 01859, 04319, 04319, 04319, 05618, 00624, 09448, 09448	09006, 05903, 05471, 10635, 13395, 11364, 00751, 11086, 13948, 01701, 05695, 01536, 14121, 04349, 10948, 13855, 03244, 07115, 03747, 09026, 06824, 19283, 04294, 10622, 18062, 15304, 18869, 10443, 13503	10574, 04671, 04078, 07364, 01859, 05618, 02887	00391, 16113, 06101, 04346, 18847, 05226, 06905
E4	15992, 00454	06219, 05796
E5	08830, 11072, 00579, 00579, 00579, 08386, 04692, 04692, 15366, 11072	07929, 18165, 05129, 05014, 16502, 09788, 12140, 18292, 19624, 06166	00834, 11874, 00579	15919, 01282, 07507
E6	08830, 11072, 00579, 00579, 00579, 08386, 04692, 04692, 15366, 11072	06649, 00501, 03443, 17189, 18559, 00038, 16437, 14260, 08435, 14212, 16875, 05277, 06469, 09410, 09259, 01552, 13460, 11862, 17575, 11946, 08363, 16712, 06787, 14199, 16704, 02555, 08100, 18619, 13571, 03464, 09402, 08161, 03804, 02453, 00159, 18426, 00797, 12529, 19124, 15247, 01755, 15327, 04406, 10806, 07884, 02460, 10234, 14532, 14580, 14558, 15394, 00233, 00486, 05871, 16893, 09065, 11654, …	00298, 04663, 01272, 03431, 02602, 04252, 04252, 18160, 03375, 05293, 04020, 01859, 07867, 01302, 00503, 00503	06089, 04231, 07156, 15747, 10899, 19050, 07777, 14169, 16195, 04578, 10236, 08771, 01945, 18485, 06644, 14653
E7	02542, 01806, 00178, 00178, 02542, 02542, 04251, 04251, 04251, 04251, 04251, 00579, 00579, 00579, 01281, 01968, 01968, 04026, 04026, 04026, 04026, 00614, 09076, 00996, 01017, 01007, 01014, 02837, 03247, 01238, 01131, 01236, 10409, 01883, 03919, 01574, 00471, 04530, 02850, 01754, 01754, 01754, 01754, 01853, 04762, 11072, 09018, 09018, 09018, 09018, 09018, 04708, 04708, 01302, 16096, 01824, 00312, …	00488, 04612, 04112, 07437, 01451, 03994, 09245, 10135, 00666, 00666, 12251, 01864, 09957, 11984, 11291, 14890, 05391, 13623, 10529, 12414, 03106, 18502, 06710, 09128, 07501, 16706, 04338, 09102, 05378, 11070, 12157, 02928, 04502, 03348, 14622, 19352, 06148, 00336, 00928, 05732, 04480, 03728, 13598, 14424, 05888, 17683, 14770, 03963, 16728, 16034, 02140, 04828, 03877, 16341, 13345, 01252, 16776, …	07982, 09650, 04251, 00579, 04078, 01281, 04026, 00528, 01131, 01236, 00472, 05328, 04762, 10184, 11072, 16096	18196, 19450, 10041, 07770, 16851, 02928, 09523, 15307, 04536, 15698, 17043, 02805, 19555, 17530, 03716, 05595
E8	14684, 14684, 13049, 04692, 15366, 01859	19102, 00142, 04259, 07513, 06460, 09038	04692	07525
L1	09091, 09091, 09091, 09091, 04959, 02818, 00303, 01272, 01272, 01272, 01272, 01272, 00026, 00026, 00026, 15648	16004, 06146, 16632, 11543, 07611, 04976, 12387, 04268, 07308, 18698, 03776, 11128, 02833, 09133, 01554, 00358	09091, 08349, 01272, 05118	12060, 12184, 06518, 00911
L2	09448, 01243, 15987, 01243, 01243, 01243, 01243, 03597	11337, 08288, 08750, 06650, 18212, 06980, 08382, 12930	02818, 02249, 09448	11927, 14629, 18812

## Sheet: 2-3
HPV Protein	H_HPV for training (HPRD ID)	non H_HPV for training (HPRD ID)	H_HPV for testing (HPRD ID)	non H_HPV for testing (HPRD ID)
E1	05145, 04078, 09045, 09045, 09045, 00454, 15992	13392, 10151, 04544, 12356, 08741, 17820, 06536	16021, 09045	06099, 06697
E2	01965, 00387, 00624, 01965, 10574, 00744, 00744, 02887, 09678, 07364, 07364, 07364, 07364, 00296, 02223, 02223, 01859, 01859, 01859, 01859, 01859, 01859, 04319, 04319, 04319, 05618, 00624, 09448, 09448	10889, 09912, 10174, 02637, 17464, 18397, 02858, 07981, 06718, 18589, 14575, 06131, 16972, 09356, 03832, 11019, 03480, 08308, 01591, 14881, 00781, 17142, 17971, 03835, 18732, 02850, 10384, 02292, 08223	00744, 04671, 04078, 07364, 01859, 05618, 02887	00308, 01772, 15896, 16422, 12102, 05281, 09359
E4	15992, 00454	16666, 09405
E5	08830,11072,11874,00579,00579,08386,04692,04692,15366,11072	16974, 10600, 10182, 01049, 18580, 10916, 04687, 00062, 10263, 03254	00834, 00579, 00579	02462, 10348, 07513
E6	04703, 00178, 00178, 00298, 00310, 00298, 04972, 11878, 09076, 00996, 04769, 08888, 04020, 04020, 04020, 01272, 01272, 01272, 01272, 01272, 02602, 02602, 02602, 06767, 00312, 00312, 08606, 06184, 11559, 05328, 04530, 04252, 01754, 01754, 01754, 01754, 01859, 03587, 03375, 03375, 05293, 11072, 11072, 02482, 03007, 03007, 04020, 04020, 01859, 01859, 01859, 04199, 01859, 01859, 01859, 03883, 16096, …	03621, 06432, 00142, 17300, 00936, 00091, 14948, 09074, 18431, 01061, 03614, 06811, 02303, 05670, 12862, 11191, 05856, 03237, 13809, 06532, 00540, 19417, 09154, 07613, 16864, 14350, 05633, 08085, 04503, 00087, 17851, 08206, 09449, 10901, 15855, 09425, 17776, 05467, 17362, 02754, 14563, 11423, 09170, 15387, 05359, 08987, 07982, 04018, 06183, 05873, 04496, 01439, 04405, 03244, 02672, 03809, 16373, …	00310, 04663, 01272, 03431, 02602, 04252, 04252, 18160, 03375, 05293, 04020, 01859, 07867, 01302, 00503, 00503	13540, 15585, 02649, 16869, 16567, 10467, 04010, 05557, 00674, 12960, 04355, 00204, 14662, 06711, 00033, 00388
E7	02542, 01806, 00178, 00178, 02542, 02542, 04251, 04251, 04251, 04251, 04251, 00579, 00579, 00579, 01281, 01968, 01968, 04026, 04026, 04026, 04026, 00614, 09076, 00996, 01017, 01007, 01014, 02837, 03247, 01238, 01131, 01236, 10409, 01883, 03919, 01574, 00471, 04530, 02850, 01754, 01754, 01754, 01754, 01853, 04762, 11072, 09018, 09018, 09018, 09018, 07982, 04708, 04708, 01302, 16096, 01824, 00312, …	04108, 18301, 02325, 13858, 16416, 09523, 08851, 03044, 12642, 00328, 04800, 10564, 10844, 07044, 08565, 12673, 02136, 06732, 05425, 01570, 01678, 17712, 13710, 15957, 03504, 05794, 07837, 11154, 12045, 06056, 05123, 11247, 08656, 07718, 06730, 10136, 12377, 10177, 11513, 17723, 13735, 03108, 11807, 04143, 15174, 12266, 10645, 13900, 13725, 02912, 07866, 11443, 18912, 10559, 04095, 05453, 03543, …	09018, 09650, 04251, 00579, 04078, 01281, 04026, 00528, 01131, 01236, 00472, 05328, 04762, 10184, 11072, 16096	07603, 00802, 00209, 03467, 18536, 18263, 10165, 11417, 09705, 11869, 09955, 08676, 04310, 18771, 19105, 17052
E8	14684, 14684, 13049, 04692, 15366, 01859	01402, 16617, 09293, 05857, 13254, 12046	04692	18584
L1	02818, 00026, 09091, 09091, 09091, 09091, 04959, 00303, 01272, 01272, 01272, 01272, 01272, 00026, 00026, 15648	01734, 02717, 00260, 17594, 00233, 10107, 14018, 06816, 06022, 17569, 04674, 08993, 00603, 09540, 13832, 12712	09091, 08349, 01272, 05118	05425, 18685, 00794, 05799
L2	09448, 01243, 15987, 01243, 01243, 01243, 01243, 03597	16564, 08845, 17286, 12225, 11811, 17143, 03443, 01175	02818, 02249, 09448	00255, 14995, 01158
